# Supplementary material for: GmUFO1 Regulates Floral Organ Number and Shape in Soybean
Source: Int J Mol Sci. 2023 Jun 2;24(11):9662. doi: 10.3390/ijms24119662 (PMC10253600; doi:10.3390/ijms24119662)
Supplement: Supplementary file 1 [file ijms-24-09662-s001.zip]

Archive with 1 entries (1 files):
- ijms-2362465-supplementary.pdf
